# Supplementary material for: A Spatio-Temporal-Dependent Requirement of Sonic Hedgehog in the Early Development of Sclerotome-Derived Vertebrae and Ribs
Source: Int J Mol Sci. 2024 May 21;25(11):5602. doi: 10.3390/ijms25115602 (PMC11171667; doi:10.3390/ijms25115602)
Supplement: Supplementary file 1 [file ijms-25-05602-s001.zip]

Archive with 2 entries (2 files):
- ijms-2989064-supplemenataryfigures.pdf
- ijms-2989064-supplementary Table S1.xlsx
