# Supplementary material for: A Spatio-Temporal-Dependent Requirement of Sonic Hedgehog in the Early Development of Sclerotome-Derived Vertebrae and Ribs
Source: Int J Mol Sci. 2024 May 21;25(11):5602. doi: 10.3390/ijms25115602 (PMC11171667; doi:10.3390/ijms25115602)
Supplement: Supplementary file 1 [file ijms-25-05602-s001.zip › ijms-2989064-supplementary Table S1.xlsx]

## Sheet: Template
Raw Data																T/C			Descreptive Statistics
																control	Hhip			Control	Hhip
																			N of embryos
Group	Control- GFP electroporation																		Average
Embryo number	1		2		3		4												SEM
Side	Control	Electroporated	Control	Electroporated	Control	Treated	Control	Treated
											side								P values
											Control	Treated							Control vs. Hhip
Average
T/C
	Hhip electroporation
	1		2		3		4		5		6		7
	C	Electroporated	C	T	C	T	C	T
	Figure 1
	Panel I
	Average			Descreptive Statistics
	Control	Hhip		Group	Control	Hhip
	0.857132	0.500537		N of embryos	9	4
	0.897673	0.439572		Average	0.923283	0.532855
	1.05724	0.627338		SEM	0.03007	0.040457
	0.79945	0.56397
	0.94318			P values
	0.853528			Control vs. Hhip	0.0028	**
	0.844203
	1.02689
	1.03025
	Panel K
	Average			Descreptive Statistics
	Control	Hhip			Control	Hhip
	0.02027	78.7135		N of embryos	4	7
	1.86024	4.65764		Average	1.43286	19.4746
	3.12697	9.31042		SEM	0.680112	10.3509
	0.723958	6.31729
		3.39537		P values
		6.39091		Control vs. Hhip	0.0061	**
		27.5368
	Panel M
	Average			Descreptive Statistics
	Control	Hhip		Group	Control	Hhip
	0.962617	0.369565		N of embryos	7	10
	0.671642	1.04587		Average	0.968535	0.702457
	1.02778	0.617021		SEM	0.067703	0.078102
	1.05085	0.657143
	1.18182	0.641791		P values
	0.788889	0.740385		Control vs. Hhip	0.033	*
	1.09615	0.553846
		0.871795
		0.411765
		1.11539

## Sheet: Figure 1- panels I,K & M
Figure 1
Panel I - Scl area
Average			Statistics
Control	Hhip		Group	Control	Hhip
0.857132	0.500537		N of embryos	9	4
0.897673	0.439572		Average	0.923283	0.532855
1.05724	0.627338		SEM	0.03007	0.040457
0.79945	0.56397
0.94318			P values
0.853528			Control vs. Hhip	0.0028	**
0.844203
1.02689
1.03025
Panel K - Cell Death
Average			Statistics
Control	Hhip			Control	Hhip
0.02027	78.7135		N of embryos	4	7
1.86024	4.65764		Average	1.43286	19.4746
3.12697	9.31042		SEM	0.680112	10.3509
0.723958	6.31729
	3.39537		P values
	6.39091		Control vs. Hhip	0.0061	**
	27.5368
Panel M - Mitosis
Average			Statistics
Control	Hhip		Group	Control	Hhip
0.962617	0.369565		N of embryos	7	10
0.671642	1.04587		Average	0.968535	0.702457
1.02778	0.617021		SEM	0.067703	0.078102
1.05085	0.657143
1.18182	0.641791		P values
0.788889	0.740385		Control vs. Hhip	0.033	*
1.09615	0.553846
	0.871795
	0.411765
	1.11539

## Sheet: Figure 3- panel Ai
Figure 3
Panel A' - VB size
EP/C					Statistics
Control	Hhip E2→E5	Hhip E2→E3	Hhip E3→ E5			Control	Hhip E2→E5	Hhip E2→E3	Hhip E3→ E5
0.92095	0.793543	0.766637	0.961643		N of embryos	6	18	6	8
0.958402	0.529659	0.741472	0.714747		Average	0.939	0.6922	0.7298	0.8414
0.983418	0.616953	0.660915	0.835209		SEM	0.01199	0.02419	0.02446	0.02867
0.942363	0.761771	0.729497	0.829191
0.900021	0.846105	0.664282	0.916582		P values
0.928721	0.770202	0.815929	0.877006		Control vs. Hhip E2→E5	***	0.0003
	0.763234		0.847159		Control vs. Hhip E2→E3	**	0.004
	0.816739		0.749884		Control vs. Hhip E3→ E5	*	0.02
	0.717707				Hhip E2→E5 vs. Hhip E2→E3	ns	>0.9999
	0.773343				Hhip E2→E5 vs. Hhip E3→ E5	**	0.003
	0.673539				Hhip E2→E3 vs. Hhip E3→ E5	*	0.02
	0.57086
	0.593736
	0.608425
	0.560833
	0.587161
	0.808716
	0.667202
Raw Data
Group	Control GFP
Embryo number	1	2	3	4	5	6
Control side (C)	216685	193978	158671	186404	190257	195565
	195992	178685	167001	196241	215835	195730
	214858	182613	171186	185170	214059	194975
	216019	192696	168568	194159	219104	191381
			169141
			177087
			163717
			175743
Sum (C)	843554	747972	1351114	761974	839255	777651
Electroporated side (EP)	201815	176214	155087	182647	192073	177229
	179699	188974	165975	180529	188477	182573
	200065	177508	167919	183852	191005	182044
	195292	174162	162423	171028	183792	180375
			178933
			164685
			163468
			170220
Sum (EP)	776871	716858	1328710	718056	755347	722221
EP/C	0.92095	0.958402	0.983418	0.942363	0.900021	0.928721
Group	Hhip E2→E5
Embryo number	1	2	3	4	5	6	7	8	9	10	11	12	13	14	15	16	17	18
Control side (C)	174130	181984	184308	184629	184863	156397	172981	154785	172138	164356	169159	179738	174630		179699	227361	182053	129025
	179873	173688	181918	174074	163432	175343	167225	147812	181498	149641	143731	167623	177875	165499	197367	198210	196566	128627
	164211	185211	176775	178243	156393	170499	165868	159345	179158	152290	136113	155269	172970	169625	206744	178932	187848	124919
		174198	158542	175306	157358	166447				149551	179935	140952	173682	169265	182958	199122	179001
			172399		186303											192522
Sum (C)	518214	715081	873942	712252	848349	668686	506074	461942	532794	615838	628938	643582	699157	504389	766768	996147	745468	382571
Electroporated side (EP)	120606	102000	126064	140513	154209	124178	131662	136042	138785	129856	101534	86544	99428	93901	103279	119481	147985	87169
	144102	96215	102938	117162	144541	122422	128704	122159	129915	128798	108572	97623	109895	105538	103893	127083	151959	87706
	146517	92991	113195	139905	132606	135883	125887	119085	113690	111824	106085	96807	105699	107444	117899	112057	139188	80377
		87543	99583	144993	144488	132540				105776	107423	86421	100093		104958	111492	163740
			97401		141948											114786
Sum (EP)	411225	378749	539181	542573	717792	515023	386253	377286	382390	476254	423614	367395	415115	306883	430029	584899	602872	255252
EP/C	0.793543	0.529659	0.616953	0.761771	0.846105	0.770202	0.763234	0.816739	0.717707	0.773343	0.673539	0.57086	0.593736	0.608425	0.560833	0.587161	0.808716	0.667202
Group	Hhip E2→E3
Embryo number	1	2	3	4	5	6
Control side (C)	230574	218890	173055	176628	178065	173126
	237666	192576	191952	169131	186847	172111
	212259	198023	192524	159633	179977	161296
	225384	188336	185498	148875	162667	152817
Sum (C)	905883	797825	743029	654267	707556	659350
Electroporated side (EP)	174394	152959	137918	117332	116872	124625
	174646	158369	102009	117690	115383	139698
	175018	138755	133133	126452	126471	146524
	170425	141482	118019	115812	111291	127136
Sum (EP)	694483	591565	491079	477286	470017	537983
EP/C	0.766637	0.741472	0.660915	0.729497	0.664282	0.815929
Group	Hhip E3→E5
Embryo number	1	2	3	4	5	6	7	8
Control side (C)	158213	152210	140057	123844	111373	163194	178415	172338
	145894	168824	155738	121147	149228	167715	195451	176539
	147430		143410	114610	146287	151276	191264	197382
	136694		144376	121294	137644
Sum (C)	588231	321034	583581	480895	544532	482185	565130	546259
Electroporated side (EP)	124476	104778	129228	102244	124673	143421	173539	129413
	157083	124680	120160	101476	130523	145476	154375	137439
	139035		117019	95210	116860	133982	150841	142779
	145074		121005	99824	127052
Sum (EP)	565668	229458	487412	398754	499108	422879	478755	409631
EP/C	0.961643	0.714747	0.835209	0.829191	0.916582	0.877006	0.847159	0.749884

## Sheet: Figure 3- panel Bi
Figure 3
Panel B' - VB thickness
Avergae					Statistics
Control	Hhip E2→E5	Hhip E2→E3	Hhip E3→ E5			Control	Hhip E2→E5	Hhip E2→E3	Hhip E3→ E5
0.811387	0.677135	0.761089	0.912363		N of embryos	10	24	13	10
0.912193	0.684194	0.959603	0.944166		Average	0.9645	0.7267	0.8152	0.8622
0.984506	0.655458	0.857657	0.822013		SEM	0.02209	0.0248	0.02904	0.04122
0.948156	0.622163	0.880143	1.03099
0.999071	0.652316	0.702562	0.848889		P values
0.950107	0.846543	0.843802	0.898292		Control vs. Hhip E2→E5	****	<0.0001
0.947994	0.811697	0.696557	0.571441		Control vs. Hhip E2→E3	***	0.001
1.06941	0.91346	0.927063	0.875694		Control vs. Hhip E3→ E5	*	0.034
1.01623	0.759087	0.946583	0.742035		Hhip E2→E5 vs. Hhip E2→E3	*	0.036
1.00604	0.801284	0.795309	0.976039		Hhip E2→E5 vs. Hhip E3→ E5	**	0.009
	0.602702	0.743413			Hhip E2→E3 vs. Hhip E3→ E5	ns	0.292
	0.886126	0.623521
	0.783708	0.860709
	0.897845
	0.826668
	0.750703
	0.602646
	0.646069
	0.667801
	0.538395
	0.562328
	0.540127
	0.928587
	0.783973
Raw Data
Group	Control GFP
Embryo number	1	2	3	4	5	6	7	8	9	10
EP/C (electroporated side / control)	0.969216	0.892824	0.953156	1.00489	1.00751	0.823127	0.992148	1.00841	0.959316	1.02671
	0.816684	0.854944	0.92722	0.915332	0.907455	1.61268	0.986099	1.04077	0.906662	1.0268
	0.798043	0.901045	0.973065	0.953603	1.12518	0.786356	0.972913	1.08108	0.932702	0.975047
	0.788771	0.912857	1.03196	0.950275	1.07537	0.830098	0.914499	1.04132	1.13421	1.01262
	0.737488	0.925281	0.979166	0.937832	0.912877	0.885482	0.890483	1.14524	1.05183	0.997738
	0.728145	0.911859	1.01407	0.961331	0.969014	0.836552	0.870583	1.09307	1.01301	1.01657
	0.809237	0.923215	0.92243	0.913828	0.980772	0.876453	0.985833	0.965221	1.051	0.99419
	0.83631	0.931731	1.00746		1.01051		0.884035	1.03479	1.10135	1.05844
	0.811497	0.946028	1.00584		0.944355		0.963847	1.09826	1.04679	0.985793
	0.817939	0.928604	1.03069		0.97586		0.914951	1.08879	1.04505	1.00048
	0.853814	0.919844			1.08087		0.92632	1.10747	1.01609	0.997561
	0.780305	0.932221					0.944622	1.12847	0.997624	1.03367
	0.82354	0.873901					0.909252		1.03865	0.990522
	0.797033	0.916353					1.00959		1.0037	0.968371
	0.794287						0.933922		1.01893
	0.819139						0.965687		0.988596
	0.81213						0.956682		0.996866
							0.955296		0.989738
							1.03513
Average	0.811387	0.912193	0.984506	0.948156	0.999071	0.950107	0.947994	1.06941	1.01623	1.00604
Group	Hhip E2→E5
Embryo number	1	2	3	4	5	6	7	8	9	10	11	12	13	14	15	16	17	18	19	20	21	22	23	24
EP/C (electroporated side / control side)	0.676274	0.644702	0.627989	0.646945	0.682744	0.864459	0.737762	0.947132	0.808637	0.746742	0.607752	0.830521	0.75709	0.808537	0.80712	0.755253	0.594729	0.719803	0.654546	0.504321	0.568961	0.531632	0.927472	0.815366
	0.653514	0.651389	0.681377	0.666538	0.649851	0.848445	0.827794	0.869332	0.7098	0.807766	0.576615	0.977249	0.810983	0.890438	0.814503	0.814015	0.671155	0.730239	0.648698	0.568818	0.56443	0.478609	0.880778	0.87788
	0.659407	0.678668	0.665871	0.590984	0.57373	0.908478	0.830855	0.948886	0.732695	0.74729	0.604078	0.89158	0.787344	0.922485	0.816129	0.757265	0.6249	0.686521	0.71219	0.577896	0.598207	0.552629	0.835495	0.825656
	0.74158	0.685761	0.659937	0.602647	0.716183	0.84359	0.864111	0.900948	0.803571	0.858415	0.590314	0.892273	0.778531	0.965292	0.822695	0.754484	0.587337	0.655927	0.708367	0.545287	0.529886	0.469937	0.905169	0.802482
	0.688766	0.674407	0.66387	0.600447	0.589346	0.822666	0.771548	0.912819	0.82079	0.822739	0.576104	0.912582	0.779721	0.924154	0.84879	0.719882	0.624584	0.60821	0.7207	0.55588	0.533159	0.522712	0.869326	0.790124
	0.716215	0.636005	0.668552	0.654234	0.669931	0.868388	0.85727	0.92752	0.719292	0.763369	0.607293	0.927839	0.789635	0.875988	0.822185	0.698055	0.556022	0.631018	0.680239	0.498031	0.465645	0.558319	0.892536	0.698419
	0.692367	0.681107	0.624529	0.643764	0.684424	0.826442	0.802487	0.911799	0.766848	0.8582	0.559877	0.963662	0.751639	0.914149	0.870706	0.756781	0.602596	0.603873	0.64146	0.548483	0.582666	0.489158	0.909738	0.706172
	0.652002	0.691575	0.63821	0.619421		0.848139	0.80175	0.889242	0.754006	0.793202	0.579303	0.985738	0.790303	0.923916	0.888816	0.816153	0.547251	0.622188	0.668202	0.508444	0.607608	0.498014	0.998137	0.810994
	0.637031	0.692254	0.635934	0.625989		0.827813			0.785429	0.73221	0.601748	0.901048	0.758012	0.888158	0.817822	0.714383	0.610769	0.599043	0.620818		0.543705	0.614144	0.930202	0.728666
	0.645984	0.735425	0.661428	0.577259		0.820888			0.731702	0.795259	0.561483	0.825959	0.787913	0.865333	0.793123	0.796496	0.595103	0.662845	0.759157		0.560017	0.557417	0.85462
	0.670693	0.71563	0.678931	0.699898		0.834807			0.717183	0.808615	0.647202	0.667344	0.743992		0.791463	0.731133	0.564764	0.629275	0.598769		0.553881	0.513267	0.975958
	0.729341	0.723406	0.658871	0.55302		0.826519				0.851728	0.679827	0.930932	0.774226			0.694536	0.64764	0.624558	0.612492		0.601895	0.559769	0.990244
	0.639585			0.606974		0.875109				0.797912	0.627985	0.840968	0.793762				0.607551	0.655926			0.600203	0.63707	1.03582
						0.831613				0.787887	0.622878	0.886229	0.868756					0.615541				0.579096	0.994732
						0.82118				0.84793	0.598076	0.88854
						0.858575						0.841178
						0.864122						0.900494
Average	0.677135	0.684194	0.655458	0.622163	0.652316	0.846543	0.811697	0.91346	0.759087	0.801284	0.602702	0.886126	0.783708	0.897845	0.826668	0.750703	0.602646	0.646069	0.668803	0.538395	0.562328	0.540127	0.928587	0.783973
Group	Hhip E2→E3
Embryo number	1	2	3	4	5	6	7	8	9	10	11	12	13
EP/C (electroporated side / control)	0.756733	0.968556	0.808194	0.888704	0.672125	0.823851	0.768306	0.887263	0.942792	0.724415	0.825335	0.654398	0.79668
	0.732825	0.971962	0.836557	0.831052	0.724562	0.856488	0.739453	0.934582	0.958041	0.808007	0.790301	0.613647	0.845736
	0.767057	0.975427	0.835116	0.810261	0.731618	0.85162	0.713193	0.868386	0.984626	0.887288	0.851145	0.63456	0.850975
	0.744704	0.938197	0.871747	0.857244	0.699346	0.83337	0.692503	0.893678	0.912017	0.791478	0.800501	0.619318	0.827415
	0.773435	0.940569	0.85678	0.834482	0.696727	0.86063	0.704252	0.90964	0.917453	0.835919	0.762698	0.566282	0.879889
	0.75954	0.94811	0.872964	0.894928	0.700409	0.862747	0.713263	0.970062	0.926676	0.843443	0.69865	0.546738	0.830964
	0.807109	0.941404	0.844658	0.849604	0.684661	0.867213	0.67575	0.962901	0.975949	0.831626	0.741289	0.630936	0.857908
	0.784049	0.968963	0.900058	0.921696	0.689499	0.854443	0.601252	0.936797	1.00309	0.799394	0.726903	0.60276	0.869592
	0.756506	0.983242	0.892843	0.896773	0.704369	0.835354	0.661041	1.01574	0.916343	0.790342	0.707193	0.66458	0.801979
	0.728936			0.947884	0.68359	0.839341		0.92962	0.92884	0.641178	0.665858	0.701993	0.873621
				0.948948	0.741275	0.812091		0.951796			0.637234		0.818255
						0.815015		0.889378			0.68971		0.847401
						0.850926		0.924405			0.738897		0.888811
						0.850139		0.873455			0.68744		0.847056
								0.933452			0.779348		0.88347
								0.936248			0.723442		0.894518
								0.942667			0.750784		0.921703
											0.72604		0.895684
											0.754694		0.883352
											0.810796		0.875758
													0.884119
Average	0.761089	0.959603	0.857657	0.880143	0.702562	0.843802	0.696557	0.927063	0.946583	0.795309	0.743413	0.623521	0.860709
Group	Hhip E3→E5
Embryo number	1	2	3	4	5	6	7	8	9	10
EP/C (electroporated side / control)	0.895718	0.992362	0.803215	0.984952	0.878156	0.908171	0.542447	0.862067	0.781053	0.956758
	0.85191	0.935305	0.824622	1.00528	0.933756	0.863478	0.587291	0.825245	0.732591	1.02202
	0.947928	0.909	0.77606	0.988763	0.888512	0.863912	0.616431	0.90195	0.762761	1.00222
	0.900325	0.952176	0.789122	0.99012	0.872861	0.865928	0.558717	0.898152	0.769092	0.967109
	0.937218	0.946554	0.820499	0.996295	0.802787	0.898614	0.554058	0.85625	0.739822	0.96651
	0.93607	0.950177	0.758256	1.02276	0.810499	0.960596	0.618662	0.85159	0.769133	0.912475
	0.917371	0.937355	0.888615	1.11555	0.743407	0.878252	0.539116	0.885843	0.755852	1.01444
		0.930402	0.831901	1.10971	0.895329	0.848637	0.577979	0.864225	0.716128	0.917131
			0.844874	1.10989	0.802976	0.943587	0.588603	0.897747	0.761908	0.981129
			0.882971	1.04557	0.836262	0.924952	0.563039	0.913867	0.731901	0.998992
				0.97733	0.873233	0.910922	0.574867		0.756731	0.983206
				1.02567		0.923549	0.541542		0.719135	0.9831
						0.883792	0.537928		0.745467	0.985045
						0.966838	0.599939		0.733408	0.974403
						0.937309	0.570458		0.691858
						0.881488	0.533604		0.747399
						0.918062	0.609811		0.761332
						0.90596			0.708489
						0.89215			0.710137
						0.838834			0.726363
						0.849095			0.734188
									0.805666
									0.706381
Average	0.912363	0.944166	0.822013	1.03099	0.848889	0.898292	0.571441	0.875694	0.742035	0.976039

## Sheet: Figure 3- panel Ci
Figure 3
Panel C' - VB intensity
EP/C					Statistics
Control	Hhip E2→E5	Hhip E2→E3	Hhip E3→ E5			Control	Hhip E2→E5	Hhip E2→E3	Hhip E3→ E5
0.991644	0.806219	0.845002	1.38106		N of embryos	6	18	6	8
1.21507	0.723496	1.03155	1.23732		Average	1.048	0.9046	0.8668	1.139
0.807592	1.22547	0.724853	0.985041		SEM	0.07505	0.04966	0.1068	0.04642
1.29603	1.0486	0.934895	1.21288
1.06459	0.951111	0.453284	1.13399		P values
0.912673	0.715383	1.21141	1.03805		Control vs. Hhip E2→E5	ns	0.7293
	0.836949		1.09177		Control vs. Hhip E2→E3	ns	>0.9999
	0.77224		1.03506		Control vs. Hhip E3→ E5	ns	>0.9999
	1.43116				Hhip E2→E5 vs. Hhip E2→E3	ns	>0.9999
	0.958828				Hhip E2→E5 vs. Hhip E3→ E5	**	0.006
	0.612587				Hhip E2→E3 vs. Hhip E3→ E5	*	0.02
	0.984952
	0.77985
	0.648481
	0.738347
	0.934893
	1.04551
	1.06846
Raw Data
Group	Control GFP
Embryo number	1	2	3	4	5	6
Control side (C)	15.596	21.542	36.508	38.084	22.089	39.621
	26.709	23.687	30.449	28.933	15.073	42.901
	19.696	23.867	41.871	27.798	19.881	42.876
	41.034	23.697	57.173	27.215	23.899	21.086
			47.478
Average (C)	25.7587	23.1983	42.6958	30.5075	20.2355	36.621
Electroporated side (EP)	27.208	25.297	26.646	33.367	21.158	30.245
	27.312	35.271	24.317	27.973	20.014	30.398
	22.402	21.479	26.86	42.474	14.511	30.464
	25.252	30.703	51.584	54.341	30.487	42.585
			42.997
Average (EP)	25.5435	28.1875	34.4808	39.5388	21.5425	33.423
EP/C	0.991644	1.21507	0.807592	1.29603	1.06459	0.912673
Group	Hhip E2→E5
Embryo number	1	2	3	4	5	6	7	8	9	10	11	12	13	14	15	16	17	18
Control side (C)	39.675	21.605	16.817	23.78	26.292	23.124	69.141	52.478	40.563	18.956	12.039	29.759	16.67	17.721	28.009	15.815	23.487	30.102
	35.331	20.243	22.28	21.755	36.688	21.222	62.952	34.957	34.562	15.997	15.169	26.084	23.019	16.985	26.69	10.216	33.691	17.837
	39.505	26.54	29.967	20.064	34.831	14.823	63.79	46.535	45.771	19.665	21.483	29.198	14.559	15.181	28.366	6.134	24.528	24.497
		27.419	31.34	18.468	34.475	13.244				23.08	15.024	46.266	32.125	22.203	18.734	10.442	18.008
					14.292							35.958				20.919
Average (C)	38.1703	23.9518	25.101	21.0167	29.3156	18.1033	65.2943	44.6567	40.2987	19.4245	15.9288	33.453	21.5932	18.0225	25.4498	12.7052	24.9285	24.1453
Electroporated side (EP)	27.323	18.511	16.395	18.407	15.433	8.019	50.7	38.555	59.797	22.366	15.517	22.483	17.637	11.204	18.511	8.424	26.54	25.447
	27.138	18.247	37.789	16.257	38.667	14.643	60.082	36.515	59.147	19.867	10.812	29.985	23.555	14.149	20.879	7.699	28.887	29.532
	37.86	16.459	34.703	27.403	23.538	9.91	53.162	28.387	54.077	14.124	7.93	32.836	9.959	11.711	19.403	16.196	30.806	22.416
		16.099	34.155	26.086	25.896	19.231				18.142	4.772	32.046	16.207	9.685	16.37	11.501	18.019
					35.878							47.398				15.57
Average (EP)	30.7737	17.329	30.7605	22.0382	27.8824	12.9508	54.648	34.4857	57.6737	18.6248	9.75775	32.9496	16.8395	11.6873	18.7907	11.878	26.063	25.7983
EP/C	0.806219	0.723496	1.22547	1.0486	0.951111	0.715383	0.836949	0.77224	1.43116	0.958828	0.612587	0.984952	0.77985	0.648481	0.738347	0.934893	1.04551	1.06846
Group	Hhip E2→E3
Embryo number	1	2	3	4	5	6
Control side (C)	38.622	21.887	32.719	32.709	39.139	31.037
	30.499	26.105	16.704	31.475	18.865	45.874
	47.311	21.806	19.016	23.554	32.625	46.882
	32.918	36.687	25.609	24.742	40.858	31.028
Average (C)	37.3375	26.6212	23.512	28.12	32.8717	38.7052
Electroporated side (EP)	26.153	26.155	17.49	27.592	15.237	45.206
	28.952	24.302	24.232	25.923	14.726	43.669
	29.576	27.437	10.132	26.743	14.453	46.959
	41.52	31.951	16.317	24.899	15.185	51.718
Average (EP)	31.5503	27.4612	17.0427	26.2892	14.9002	46.888
EP/C	0.845002	1.03155	0.724853	0.934895	0.453284	1.21141
Group	Hhip E3→E5
Embryo number	1	2	3	4	5	6	7	8
Control side (C)	30.168	17.372	38.649	26.002	17.939	96.917	50.159	61.976
	29.084	15.846	35.193	30.615	16.236	89.39	42.231	51.866
	20.322	16.161	36.181	25.622	16.671	107.694	55.6	59.971
	22.691	8.695	33.565	28.015	19.733
Average (C)	25.5663	14.5185	35.897	27.5635	17.6447	98.0003	49.33	57.9377
Electroporated side (EP)	37.804	23.389	39.788		20.093	107.516	63.13	55.85
	35.788	18.187	36.984	38.203	19.776	95.608	52.079	55.934
	35.729	20.123	29.196	40.366	23.317	102.065	46.362	68.122
	31.913	10.157	35.472	28.783	16.85
				26.373
Average (EP)	35.3085	17.964	35.36	33.4312	20.009	101.73	53.857	59.9687
EP/C	1.38106	1.23732	0.985041	1.21288	1.13399	1.03805	1.09177	1.03505

## Sheet: Figure 3- panel Di
Figure 3
Panel D' - RP area
EP/C					Statistics
Control	Hhip E2→E5	Hhip E2→E3	Hhip E3→ E5			Control	Hhip E2→E5	Hhip E2→E3	Hhip E3→ E5
0.599591	0.501278	0.210284	0.557003		N of embryos	10	24	13	10
0.761299	0.666472	0.91232	0.619902		Average	0.8105	0.5485	0.599	0.5654
0.686096	0.632222	0.659546	0.704279		SEM	0.04154	0.03299	0.06853	0.05862
0.982746	0.712691	0.749826	0.885274
0.845926	0.433551	0.69786	0.443901		P values
0.852307	0.703588	0.540417	0.716407		Control vs. Hhip E2→E5	****	0
0.847423	0.739948	0.525039	0.215065		Control vs. Hhip E2→E3	*	0.022
0.890067	0.597804	1.03531	0.423842		Control vs. Hhip E3→ E5	**	0.007
0.981414	0.739997	0.58764	0.50322		Hhip E2→E5 vs. Hhip E2→E3	ns	>0.9999
0.65766	0.410699	0.471107	0.585232		Hhip E2→E5 vs. Hhip E3→ E5	ns	>0.9999
	0.374727	0.620389			Hhip E2→E3 vs. Hhip E3→ E5	ns	>0.9999
	0.587004	0.121763
	0.851902	0.654932
	0.502482
	0.806622
	0.333688
	0.544739
	0.528839
	0.242771
	0.39313
	0.325751
	0.463441
	0.584617
	0.486774
Raw Data
Group	Control GFP
Embryo number	1	2	3	4	5	6	7	8	9	10
Control side (C)	43849	23888	40250	51861	39984	30707	27027	24457	23094	40721
	49269	28330	77630	54498	61799	43610	30972	34056	39247	54166
	62475	35840	65806	61552	68202	64410	37656	45352	53378	57888
	68074	39373	69131	51187	74808	84363	47847	64477	59851	73889
	83240	52633	67230	53691	91931	83034	55480	82150	58398	86024
	62482	50894		33923	89886	90071	51835	99062	72969	72315
	54598	57473			99902	63485	50621	91503	78017	82065
		55195				61356	51665	84650	87698	61941
						59972	55488	85277	95496
						43457	43993		86611
									38975
									28158
									31579
Sum (C)	423987	343626	320047	306712	526512	624465	452584	610984	753471	529009
Electroporated side (EP)	13685	32675	26970	37828	21336	40473	21808	22863	26276	37229
	32668	33960	54018	53550	33392	41225	20546	54491	36484	42666
	53053	33405	43602	46392	44755	74044	34653	56021	47524	53292
	52853	46456	47780	57182	67681	58137	35933	63312	46389	64410
	50284	39879	47213	46103	89846	76565	53669	71564	60432	47816
	51676	40569		60365	87414	63933	45820	66748	58299	53548
		34658			100966	76619	55145	70639	72667	48947
						53254	47426	69684	71168
						47986	48152	68495	72677
							20378		66799
									58687
									48464
									41755
									31846
Sum (EP)	254219	261602	219583	301420	445390	532236	383530	543817	739467	347908
EP/C	0.599591	0.761299	0.686096	0.982746	0.845926	0.852307	0.847423	0.890067	0.981414	0.65766
Group	Hhip E2→E5
Embryo number	1	2	3	4	5	6	7	8	9	10	11	12	13	14	15	16	17	18	19	20	21	22	23	24
Control side (C)	34292	21142	32183	23162	30874	31576	10480	17317	31010	34091	33732	38019	32292	27530	26993	14883	18612	3291	15414	7211	35543	14734	19055	21163
	40463	28237	38289	33414	53264	38045	20335	29688	35670	28139	29251	42940	42741	33833	43488	24794	19178	16406	37908	13914	55295	29301	39692	47437
	42217	12053	53228	30852	41867	56097	34317	47445	52321	49832	29155	60257	37608	29955	54106	42891	27214	20363	41467	34726	64551	37188	54284	39363
	47564	43726	58722	51842	48355	46072	37381	49611	63014	64185	43263	65184	48913	33791	57835	47550	35763	34078	57243	15163	73125	74871	62445	45389
	47606	80436	67876	67698	48088	44266	40602	51725	65552	63877	37874	66533	53705	41370	64785	51763	30920	38150	65548	48519	67899	70008	76207	31476
	55808	67162		62399	52770	36154	36630	37683	46376	63453	45498	77399	73599	42130	58922	45466	53504	41472	64033	47300	78148	67298	86685	20063
	58782	55854		61162				28866	43299	78382	52875	75707	68258	26900	67073	40745	54215	36608	69624	61613	81714	72099	66747	18482
	63680									65494	57768	64845	63767	33721	67774	33389	57343	36131	51068	51836	73008	76530	86450	12716
	51616									45302	50518	51574	50878	34737	60481	20294	56442	39119	45014	56025	60108	86997	70435
											30979		27949		72105	16598	51839	26150		55726	44741	79704	63118
															49263	14014	37324	18283			22045	78307	49191
															46623	17456	37421				16692	56090	29263
															35939							52104	18482
																						49001
Sum (C)	442028	308610	250298	330529	275218	252210	179745	262335	337242	492755	410913	542458	499710	303967	705387	369843	479775	310051	447319	392033	672869	844232	722054	236089
Electroporated side (EP)	16166	18213	24026	7723	22404	19942	22199	5336	34730	32272	4875	19617	15789	19964	29424	869	24170	10987	13241	18327	22471	7249	14546	7332
	27392	24390	37060	23278	30421	18323	27659	25401	38405	40135	6081	36277	31288	28633	36357	3994	36548	11013	18086	13284	22294	12275	33065	9475
	29301	18342	31960	32270	29380	18151	27617	20735	42695	57103	6953	44942	40816	23121	41258	8205	38982	13442	14635	16768	23740	22776	29426	7763
	33850	34431	34812	40643	20349	25832	29447	23938	48833	60471	23101	34817	36058	30102	63105	10449	32626	19112	19904	16061	42511	20891	38979	18904
	40992	39001	30386	42194	16767	31518	26080	28321	46417	12393	26849	39368	42417	24451	69612	15189	36984	27892	20250	24854	32499	26292	48026	20286
	29743	37427		45882		31854		29504	38478		28484	42231	55869	26467	78930	17651	36811	26049	15953	18183	25256	26687	48140	21733
	44135	33876		43575		31832		23590			30220	51952	68186		80629	21222	31564	26313	6527	22424	15391	45198	52910	19673
											16973	49221	48784		69390	22712	23667	18753		24219	19225	46887	50463	9756
											10444		58767		55708	23121		10406			8729	50219	38797
													27730		44568						7072	53205	33328
																						35421	34445
																						22313
																						21839
Sum (EP)	221579	205680	158244	235565	119321	177452	133002	156825	249558	202374	153980	318425	425704	152738	568981	123412	261352	163967	108596	154120	219188	391252	422125	114922
EP/C	0.501278	0.666472	0.632222	0.712691	0.433551	0.703588	0.739948	0.597804	0.739997	0.410699	0.374727	0.587004	0.851902	0.502482	0.806622	0.333688	0.544739	0.528839	0.242771	0.39313	0.325751	0.463441	0.584617	0.486774
Group	Hhip E2→E3
Embryo number	1	2	3	4	5	6	7	8	9	10	11	12	13
Control side (C)	14278	19201	62411	37214	29487	20713	18863	28008	26979	12620	15744	13223	14692
	33839	23979	92871	43286	36903	23529	23278	25646	34806	23306	14934	27082	24654
	44946	36629	87545	38332	59359	32619	18759	29858	41100	32416	21408	35299	30689
	40737	57949	91835	45785	61235	29288	30572	40146	43155	32881	24898	44849	31180
	48397	56287	57902	65169	59497	33284	36196	43980	58220	46585	41314	39748	39927
	48909	58042		54570	62228	38375	37652	62705	63170	55080	49697	52062	42926
	35452	56445		61284	74392	31858	36423	71456	89166	64777	51040	51473	62418
	39452							62142	78215	71437	54236	47484	62060
								46227	65555	70296	44584	48327	73345
								35797	58995	60177	35020	29671	60594
											18424	22715	40074
													20078
Sum (C)	306010	308532	392564	345640	383101	209666	201743	445965	559361	469575	371299	411933	502637
Electroporated side (EP)	21677	29919	50489	17242	45507	12711	19726	22339	14369	16039	4458	3269	11421
	22211	31430	57554	7656	44526	20282	15462	26387	17532	20286	19663	8832	23271
	20461	43239	65193	26045	47855	21336	25237	26323	13652	28406	19556	13660	17453
	0	46674	47264	36786	46564	20798	16966	29489	18095	32344	29648	12934	21151
	0	44018	38414	36619	41722	20879	11720	47924	45560	50848	25346	11463	33518
	0	42707		45771	41177	17301	16812	46101	41714	48273	26005		34571
	0	43493		42510				51804	52067	25024	27266		37469
	0			46541				59772	55062		29958		40632
								62243	41801		24963		39970
								50568	28851		23487		40101
								38763					29636
Sum (EP)	64349	281480	258914	259170	267351	113307	105923	461713	328703	221220	230350	50158	329193
EP/C	0.210284	0.91232	0.659546	0.749826	0.69786	0.540417	0.525039	1.03531	0.58764	0.471107	0.620389	0.121763	0.654932
Group	Hhip E3→E5
Embryo number	1	2	3	4	5	6	7	8	9	10
Control side (C)	20979	20384	37619	33562	24115	9013	14006	13097	9124	12396
	34034	29247	45525	52620	35025	23708	29091	11098	9114	22625
	37609	24752	47596	78405	28550	31319	23228	42875	26188	39110
	43217	30968	43343	84366	32321	30250	34025	52491	32547	39728
	30950	29601		65664	34725	39253	34304	61696	30774	43178
				82234	34520	54954	43797	52330	35208	57238
						50033	44513	52966	39382	49696
						55060	44216	46061	41369	50526
						79565	55097	34951	40411	52681
						81275	53033	21913	46690	32109
						60422	37574		36971	24842
						51174	27118
						28672	38740
							40405
							46549
							36135
							37355
							25979
Sum (C)	166789	134952	174083	396851	189256	594698	665165	389478	347778	424129
Electroporated side (EP)	12752	14871	13497	48720	4483	4172	6451	8880	9729	9240
	24257	17463	31047	43499	4383	24388	14863	14392	7270	12515
	24935	12910	39985	54199	7346	36337	23039	28143	17332	18715
	30958	18960	38074	79873	15804	39236	9539	30878	21438	28231
		19453		65606	22216	35369	13741	28071	21133	32544
				59425	29779	52258	10997	23040	21264	29278
						41981	10853	10877	23777	23039
						57582	22972	10171	17729	38782
						43345	21332	10625	10809	31952
						34213	9267		14679	23918
						28706			6605
						28459			3244
Sum (EP)	92902	83657	122603	351322	84011	426046	143054	165077	175009	248214
EP/C	0.557003	0.619902	0.704279	0.885274	0.443901	0.716407	0.215065	0.423842	0.50322	0.585232

## Sheet: Figure 3- panel Dii
Figure 3
Panel D'' - RP entrance
EP/C					Statistics
Control	Hhip E2→E5	Hhip E2→E3	Hhip E3→ E5			Control	Hhip E2→E5	Hhip E2→E3	Hhip E3→ E5
0.869665	0.969748	1.04368	0.744901		N of embryos	10	23	13	9
0.997935	0.845866	1.05134	0.852758		Average	0.9283	0.9099	0.9079	0.8838
0.927054	0.845301	0.925698	0.825966		SEM	0.02578	0.01986	0.02598	0.05643
0.747196	0.692811	0.871074	1.25262
0.90085	0.708728	0.860757	0.678356		P values
0.925986	0.988187	0.77302	0.898288		Control vs. Hhip E2→E5	ns	>0.9999
0.950585	0.830015	0.738647	0.769314		Control vs. Hhip E2→E3	ns	>0.9999
0.928173	0.898036	0.973353	0.983432		Control vs. Hhip E3→ E5	ns	0.9383
1.04469	1.06663	0.978412	0.948765		Hhip E2→E5 vs. Hhip E2→E3	ns	>0.9999
0.990786	0.928759	0.940011			Hhip E2→E5 vs. Hhip E3→ E5	ns	>0.9999
	0.961152	0.90453			Hhip E2→E3 vs. Hhip E3→ E5	ns	>0.9999
	0.993058	0.835624
	0.969023	0.906278
	0.969361
	0.900213
	0.819824
	0.914786
	0.936363
	1.03774
	0.950153
	0.992112
	0.911389
	0.798738
Raw Data
Group	Control GFP
Embryo number	1	2	3	4	5	6	7	8	9	10
Control side (C)	513.622	459.913	521.199	561.712	538.591	538.591	500.4	418.035	488.987	538.658
	580.345	509.4	561.427	565.799	580.675	580.675	557.552	435.124	547.346	578.553
Average (C)	546.984	484.656	541.313	563.755	559.633	559.633	528.976	426.58	518.167	558.606
Electroporated side (EP)	481.73	492.91	476.806	421.236	478.28	478.28	498.577	380.255	531.097	539.392
	469.655	474.401	526.847	421.236	530.011	530.011	481.072	411.624	551.551	557.136
										563.848
Average (EP)	475.692	483.656	501.827	421.236	504.145	504.145	489.825	395.94	541.324	553.459
EP/C	0.869665	0.997935	0.927054	0.747196	0.90085	0.90085	0.925986	0.928173	1.04469	0.990786
Group	Hhip E2→E5
Embryo number	1	2	3	4	5	6	7	8	9	10	11	12	13	14	15	16	17	18	19	20	21	22	23
Control side (C)	498.317	424.471	411.825	587.278	368.543	334.186	381.932	376.128	461.649	438.853	381.955	510.221	470.197	443.549	378.021	391.796	449.515	376.128	334.186	555.486	476.33	532.962	417.483
	522.532	418.32	458.537	629.171	431.741	402.81	366.715	428.224	444.558	471.339	390.254	499.075	469.047	456.158	387.743	428.822	505.015	414.922	337.52	571.183	454.824	530.398	431.51
										517.629		516.426	488.479	489.718				492.13		592.156	478.77	549.524
Average (C)	510.425	421.395	435.181	608.225	400.142	368.498	374.323	402.176	453.103	475.94	386.105	508.574	475.908	463.142	382.882	410.309	477.265	427.727	335.853	572.942	469.975	537.628	424.496
Electroporated side (EP)	494.983	362.414	351.864	396.182	269.459	377.656	312.973	365.776	489.767	433.259	360.111	490.306	447.151	448.018	341.391	336.381	431.648	406.553	348.528	535.321	473.097	483.224	313.984
	494.983	350.474	383.854	446.587	297.725	350.634	308.415	356.561	476.823	450.809	382.099	509.274	454.428	457.581	347.96		441.543	394.462		549.659	452.96	478.996	364.139
												515.55	481.918	441.255						548.167	472.745	507.745
Average (EP)	494.983	356.444	367.859	421.385	283.592	364.145	310.694	361.168	483.295	442.034	371.105	505.043	461.166	448.951	344.675	336.381	436.596	400.507	348.528	544.382	466.267	489.988	339.062
EP/C	0.969748	0.845866	0.845301	0.692811	0.708728	0.988187	0.830015	0.898036	1.06663	0.928759	0.961152	0.993058	0.969023	0.969361	0.900213	0.819824	0.914786	0.936363	1.03774	0.950153	0.992112	0.911389	0.798738
Group	Hhip E2→E3
Embryo number	1	2	3	4	5	6	7	8	9	10	11	12	13
Control side (C)	370.794	427.607	681.891	476.151	516.759	391.775	338.892	489.662	469.847	465.967	377.619	350.051	499.608
	365.557	437.776	692.324	472.745	553.809	391.775	354.469	519.762	468.788	514.218	406.597	366.879	497.855
								565.8	468.327	582.642	418.669	405.622	491.321
								560.454
								579.652
Average (C)	368.175	432.692	687.107	474.448	535.284	391.775	346.68	543.066	468.987	520.942	400.962	374.184	496.261
Electroporated side (EP)	376.191	436.898	619.225	413.628	466.905	284.253	239.767	502.086	444.504	453.963	350.708	302.662	431.259
	392.326	472.914	652.883	412.931	454.594	321.447	272.382	517.759	467.124	492.544	361.773	322.692	458.384
								508.595	464.961	522.567	375.565		459.609
								551.507
								563.028
Average (EP)	384.259	454.906	636.054	413.279	460.75	302.85	256.075	528.595	458.863	489.691	362.682	312.677	449.751
EP/C	1.04368	1.05134	0.925698	0.871074	0.860757	0.77302	0.738647	0.973353	0.978412	0.940011	0.90453	0.835624	0.906278
Group	Hhip E3→E5
Embryo number	1	2	3	4	5	6	7	8	9
Control side (C)	429.66	314.197	538.947	500.528	350.657	495.371	378.259	320.755	400
	461.459	314.884		523.45	363.296	449.8	382.941	374.775	412.742
								375.089	408.333
Average (C)	445.56	314.541	538.947	511.989	356.976	472.586	380.6	356.873	407.025
	314.35	262.053	445.152	634.199	242.157	424.302	288.624	276.007	379.722
	349.445	274.401		648.457		422.734	296.978	412.412	373.569
						426.517		364.462	405.222
Average (EP)	331.898	268.227	445.152	641.328	242.157	424.518	292.801	350.96	386.171
EP/C	0.744901	0.852758	0.825966	1.25262	0.678356	0.898288	0.769314	0.983432	0.948765

## Sheet: Figure 3- panel Diii
Figure 3
Panel D''' - RP intensity
EP/C					Statistics
Control	Hhip E2→E5	Hhip E2→E3	Hhip E3→ E5			Control	Hhip E2→E5	Hhip E2→E3	Hhip E3→ E5
0.958996	1.01099	0.842935	1.16672		N of embryos	6	15	6	5
1.33806	1.05236	0.972117	0.911332		Average	1.033	1.162	1.012	0.9374
1.03757	1.04026	1.22905	0.848112		SEM	0.06451	0.04209	0.06994	0.07401
0.922701	1.01748	0.941431	1.02508
1.02311	1.07886	0.866237	0.735818		P values
0.914556	1.43268	1.21998			Control vs. Hhip E2→E5	ns	0.5274
	1.40607				Control vs. Hhip E2→E3	ns	>0.9999
	1.21653				Control vs. Hhip E3→ E5	ns	>0.9999
	1.19437				Hhip E2→E5 vs. Hhip E2→E3	ns	0.4153
	0.939572				Hhip E2→E5 vs. Hhip E3→ E5	ns	0.0707
	1.3139				Hhip E2→E3 vs. Hhip E3→ E5	ns	>0.9999
	1.42018
	1.08999
	1.04737
	1.17275
Raw Data
Group	Control GFP
Embryo number	1	2	3	4	5	6
Control side (C)	25.331	23.379	29.548	21.07	23.207	21.657
	25.54	22.687	32.721	31.381	27.95	26.764
	23.323	18.501	32.392	35.889	34.889	45.689
	27.866	22.004	37.103	52.09	41.276	47.038
	27.912	23.43	41.152	42.852	38.813	47.254
	27.75	27.639	26.177	54.23	26.506	55.811
	41.966	35.583	35.357	62.969	29.844	60.571
		36.163	36.895	68.787	32.029
		32.861	29.164	53.427	17.772
		34.844	40.625		21.608
					29.572
Average (C)	28.5269	27.7091	34.1134	46.9661	29.406	43.5406
Electroporated side (EP)	17.13	29.689	29.633	22.943	21.749	23.121
	20.766	28.212	36.5	38.458	27.992	24.515
	35.374	35.548	30.28	34.577	31.025	29.327
	31.485	34.24	20.824	40.492	41.405	58.351
	26.041	34.482	46.083	49.18	24.576	46.148
	28.389	45.619	36.648	59.206	24.308	44.946
	32.315	52.584	33.224	52.06	25.761	52.334
		30.96	42.506	48.452	25.47
		42.355	42.859	44.653	28.962
					29.603
					29.62
					50.555
Average (EP)	27.3571	37.0766	35.3952	43.3357	30.0855	39.8203
EP/C	0.958996	1.33806	1.03758	0.922701	1.02311	0.914556
Group	Hhip E2→E5
Embryo number	1	2	3	4	5	6	7	8	9	10	11	12	13	14	15
Control side (C)	18.791	21.956	33.43	21.255	25.972	8.694	15.195	9.965	15.684	14.1	8.924	13.835	17.976	20.804	12.457
	22.377	24.353	50.037	22.658	25.595	14.593	13.95	9.684	15.472	14.029	14.046	13.222	22.746	13.384	24.027
	27.698	20.381	47.959	17.813	25.899	18.688	15.531	11.321	17.884	27.769	14.105	15.223	29.005	15.724	28.316
	33.514	28.853	57.658	21.222	27.123	20.882	21.3	7.082	31.152	26.729	19.937	12.25	23.269	34.841	25.579
	38.815	30.728	49.942	21.966	32.947	15.377	18.401	8.498	23.648	25.257	21.798	18.687	22.621	32.734	15.079
	37.674	27.018	28.403	20.568	32.783	18.046	12.768	16.298	25.162	30.653	17.987	24.714	27.193	36.185	15.364
	39.679	23.507	35.129	26.905	41.714	16.858	14.399	14.275	17.848	19.34	17.282	27.577	26.635	43.545	21.83
	32.169	31.677	29.4	23.648	33.678	14.446	21.163	21.996	19.304	18.708	16.446	26.46	26.962	34.375	21.224
	36.087	40.715	35.078	19.604	43.386	18.242	25.143	18.157	27.764			32.411	20.702	34.498
	49.855	26.677	64.361		37.418		28.037	14.899	28.863			27.033	19.194	39.225
			47.668				22.567	21.714				24.45	24.816	44.456
			71.778									15.258	30.071	44.329
			73.786										30.392	44.391
Average (C)	33.6659	27.5865	48.0484	21.7377	32.6515	16.2029	18.9504	13.9899	22.2781	22.0731	16.3156	20.9267	24.7371	33.7301	20.4845
Electroporated side (EP)	13.853	28.932	34.503	15.346	19.124	24.613	15.467	17.017	21.107	16.275	13.946	15.923	22.108	27.492	15.931
	30.97	31.499	40.167	22.383	22.03	21.745	21.401	17.3	18.668	24.155	20.802	26.637	17.424	27.692	36.244
	47.176	20.517	42.902	23.606	27.131	21.769	25.279	24.561	22.906	27.076	18.457	28.477	18.005	33.584	23.785
	43.618	21.803	45.839	21.394	31.365	22.579	25.881	14.031	24.765	27.257	26.263	34.427	25.398	40.065	22.784
	34.563	25.136	54.951	31.291	33.322	24.69	21.853	15.942	34.858	21.42	28.004	32.886	23.561	41.466	18.858
		28.933	76.016	21.822	37.351	23.885	25.584	12.648	23.324	18.834	25.937	42.711	25.183	36.818	23.524
		34.948	64.395	23.161	48.926		26.253	13.835	28.027	10.158	19.015	24.698	32.024	39.238	20.912
		29.963	67.768	17.939	48.876		23.561	20.819	27.339		19.073	37.926	26.561	38.616	30.147
		39.547	39.449		47.771		41.902		38.48			34.482	27.559	32.959
			33.84		36.367		39.275					19.03	26.385	33.327
													29.145	37.349
													33.97
													43.197
Average (EP)	34.036	29.0309	49.983	22.1177	35.2263	23.2135	26.6456	17.0191	26.6082	20.7393	21.4371	29.7197	26.9631	35.3278	24.0231
EP/C	1.01099	1.05236	1.04026	1.01749	1.07886	1.43268	1.40607	1.21653	1.19437	0.939572	1.3139	1.42018	1.08999	1.04737	1.17275
Group	Hhip E2→E3
Embryo number	1	2	3	4	5	6
Control side (C)	16.637	15.17	14.869	13.209	27.809	19.081
	19.422	18.02	15.652	15.31	33.969	20.276
	25.887	26.773	33.327	30.203	39.731	33.587
	28.013	28.702	30.67	30.97	45.013	49.039
	35.207	34.751	34.006	38.511	41.287	51.85
	42.569	33.695	37.568	30.928	36.676	60.161
	41.3	35.607	28.073	37.658	29.294	49.257
	46.178	36.73	31.42	31.575	37.528	40.015
	31.26	35.576	30.432	40.963	43.175	40.784
	36.003	34.084	30.78	46	30.276	44.287
				45.544	39.926	55.507
						61.305
Average (C)	32.2476	29.9108	28.6797	32.8065	36.7895	43.7624
Electroporated side (EP)	16.28	9.383	33.558	13.821	35.931	33.635
	30.058	11.415	35.579	22.749	32.709	45.68
	32.551	17.725	34.09	29.1	37.268	46.681
	19.856	23.593	41.324	33.96	28.128	48.768
	38.412	32.024	33.899	41.225	25.306	51.695
	27.34	38.106	34.619	38.605		59.701
	22.586	34.65	33.673	34.001		59.243
	31.571	39.812		31.713		54.589
	23.54	41.454		30.226		65.854
	21.499	42.606		33.45		58.652
	35.316					62.783
Average (EP)	27.1826	29.0768	35.2489	30.885	31.8684	53.3892
EP/C	0.842935	0.972117	1.22905	0.941431	0.866237	1.21998
Group	Hhip E3→E5
Embryo number	1	2	3	4	5
Control side (C)	36.26	17.118	22.339	17.615	17.892
	32.695	23.987	18.059	26.719	30.635
	32.379	20.838	39.329	32.069	32.168
	34.571	27.17	38.879	40.336	23.159
	31.175	26.643	38.109	44.058	33.589
	34.95	21.803	42.661	41.158	28.306
	39.777	22.333	40.388	45.996	31.687
	42.262	21.951	43.031	46.311	26.361
	43.953	29.019	35.851	44.528	31.198
	47.819	28.693	31.512	40.213	39.402
	40.484	31.163		41.068	44.098
	32.304	32.184
		32.552
		30.387
		30.186
		37.035
		28.774
Average (C)	37.3858	27.1668	35.0158	38.1883	30.7723
Electroporated side (EP)	21.171	18.365	17.428	27.196	12.956
	30.186	22.273	22.608	40.695	14.311
	44.984	16.995	41.899	59.464	22.475
	40.676	17.835	40.87	61.756	18.171
	40.79	17.747	37.466	58.676	30.319
	40.908	34.846	37.268	55.326	26.011
	57.743	28.318	24.544	51.838	20.766
	58.691	31.887	27.424	39.179	28.761
	56.435	34.556	17.769	27.591	23.561
	43.041			21.117	29.097
	45.179			13.901
				13.013
Average (EP)	43.6185	24.758	29.6973	39.146	22.6428
EP/C	1.16672	0.911332	0.848112	1.02508	0.735818

## Sheet: Figure 4- panel C
Figure 4
Panel C - Notochord deviation
Deviation [T-C]/[T+C]					Statistics
Control	Hhip E2→E5	Hhip E2→E3	Hhip E3→ E5			Control	Hhip E2→E5	Hhip E2→E3	Hhip E3→ E5
0.045215	0.157782	0.446115	0.57503		N of embryos	10	24	13	10
0.038605	0.287536	0.034175	0.208236		Average	0.0429	0.3343	0.3298	0.2627
0.046583	0.615302	0.388869	0.365614		SEM	0.005353	0.03257	0.04905	0.05997
0.08768	0.51699	0.265	0.045744
0.032834	0.712773	0.368903	0.144784		P values
0.044432	0.35723	0.276024	0.075304		Control vs. Hhip E2→E5	****	0
0.033872	0.24798	0.391992	0.562643		Control vs. Hhip E2→E3	*	0.022
0.039052	0.228891	0.157738	0.282219		Control vs. Hhip E3→ E5	**	0.007
0.027071	0.508758	0.260747	0.266493		Hhip E2→E5 vs. Hhip E2→E3	ns	>0.9999
0.033651	0.140555	0.27302	0.101037		Hhip E2→E5 vs. Hhip E3→ E5	ns	>0.9999
	0.174843	0.659779			Hhip E2→E3 vs. Hhip E3→ E5	ns	>0.9999
	0.152159	0.61308
	0.272419	0.151954
	0.133188
	0.251052
	0.247761
	0.355993
	0.350217
	0.278235
	0.408089
	0.496989
	0.355612
	0.227334
	0.545454
Raw Data
Group	Control GFP
Embryo number	1	2	3	4	5	6	7	8	9	10
Average area (T+C)	38260.1	46293.4	49258	42272.4	38208.2	39141.6	39083.7	41671.3	43064.2	40220.1
Electroporated side - Control side (T-C)	435	821	3032	5550	389	3827	477	987	373	1990
	427	1914	1214	5320	2685	231	1765	2772	893	122
	134	2413	87	4195	2091	120	2799	3749	705	1773
	1031	2799	772	3225	1735	1057	747	608	1215	1711
	2136	842	1610	2079	2777	902	659	3137	2318	559
	1688	1407	686	2273	81	4287	3715	1868	2651	2230
	1585	2280	1844	3303	44	2997	520	909	1865	2848
	1599	3488	7548		266	1806	688	2774	2572	902
	1359	579	1076		630	1245	2087	496	628	46
	3379	1894	5077		1844	672	1579	3459	3058
	1699	1209			1258	2073	833	1868	353
	1908	1923				404	17	66	1313
	3477	1507				4868		1563	4
	2531	1944				174		1780	1125
	1387					1561		188	302
	3052					2992		344	214
	1582					1933		1417	471
						754		1307	924
						1141
Average (T-C)	1729.94	1787.14	2294.6	3706.43	1254.55	1739.16	1323.83	1627.33	1165.78	1353.44
Deviaton	0.0452153	0.0386047	0.0465833	0.0876796	0.0328345	0.0444325	0.0338718	0.0390516	0.0270707	0.0336509
Group	Hhip E2→E5
Embryo number	1	2	3	4	5	6	7	8	9	10	11	12	13	14	15	16	17	18	19	20	21	22	23	24
(T+C)	53821.6	42907.7	36702.8	38983.1	32620.3	29538.9	34685.2	41870.9	37252.2	51689.8	56026.6	33084.9	46840.1	40413.1	53514.8	31475.5	49879.1	43920.1	40277.3	43512.3	55595.7	68247.5	41344.8	44556
(T-C)	4312	18202	21778	23129	27216	11837	11677	5805	19173	3327	1846	3084	9142	4089	18307	1195	14199	12182	7756	8045	30276	10869	8688	8162
	3116	12341	20632	19503	28526	4027	10192	21525	22810	7449	271	3352	14142	1396	34	10682	11638	13327	22419	12665	34207	5787	14709	10332
	5356	848	24204	20538	22983	8536	12688	10105	16919	8668	16425	3331	7040	4135	8085	8307	14513	11853	10141	14078	29695	13095	12528	22070
	6171	2941	21772	23683	22671	13576	11986	10975	19306	1234	3151	466	16720	4503	7265	12351	15995	14316	10100	10685	22698	15658	12536	13435
	5024	26256	22589	25866	19575	12373	8386	2947	20506	436	18126	1969	9510	486	1988	9530	19473	20387	12879	15428	35155	4771	4575	30510
	3257	10836	22034	26739	19981	2932	3325	10632	15290	3128	2145	4959	15468	12634	5412	9507	20774	13228	9947	12791	28131	21490	13161	31319
	6234	21448	21458	15143	21804	14938	4534	7925	19486	4647	6432	6042	18053	8777	8940	4667	22130	14164	20992	20868	22237	20234	16694	41863
	13903	2781	22750	12381		9414	6022	6757	14102	879	2629	4732	13590	3555	13480	7087	24584	13499	18373	22049	39252	24201	7979	36735
	17223	12242	26621	20664		12361			16165	4195	12362	7560	15409	10534	16238	383	17337	14229	15624	25036	31657	32031	9997
	4951	12822	23409	25140		9813			17264	14225	31879	5515	21295	4315	41369	9962	23396	12190	12235	35924	18640	25765	9305
	11094	11054	26071	14414		17284			23036	22487	5730	11218	9796	4784	26667	11379	27947	17497	5307		25729	38016	5432
	1119	16279	17682	20538		12458			23371	7546	7187	4526	12415			8533	20966	15655	2911		25289	37178	7581
	28637			14262		4769				7196	5215	4853	7628			7796	12605	25573	4838		16230	47342	5025
						8434				7568	12478	7585	8434				0	11235	4908			43338	3377
						11676				15994	15637	10380					20792	17681	9368
						10798					13644	4542						19089	11507
						14161					11373	1467
Average (T-C)	8492.08	12337.5	22583.3	20153.8	23250.9	10552.2	8601.25	9583.88	18952.3	7265.27	9795.88	5034.18	12760.1	5382.55	13435	7798.38	17756.6	15381.6	11206.6	17756.9	27630.5	24269.6	9399.07	24303.2
Deviaton	0.157782	0.287536	0.615302	0.51699	0.712773	0.35723	0.24798	0.228891	0.508758	0.140555	0.174843	0.152159	0.272419	0.133188	0.251052	0.247761	0.355993	0.350217	0.278235	0.408089	0.496989	0.355612	0.227334	0.545454
Group	Hhip E2→E3
Embryo number	1	2	3	4	5	6	7	8	9	10	11	12	13
(T+C)	48826.4	41943.9	49319.1	34840.8	35188.1	29778.4	33937.8	53671.3	43350	60439.9	37505	47132.6	37327.3
(T-C)	31475	3074	19868	6321	21112	7272	17233	5894	6833	25511	20990	30040	6185
	30604	398	14700	8411	6709	7929	13708	3363	21484	23386	25065	30595	2631
	35951	1028	16264	8551	8779	5793	10759	540	11757	19967	20110	27626	1076
	26277	526	8511	4635	11963	11632	15245	15854	4603	17455	20240	29375	5147
	39343	3058	22429	8192	13593	437	18612	16433	18357	21254	23420	32334	2179
	15767	284	20127	11606	14415	5612	8679	196	6326	5502	20988	33562	1975
	15014	435	33348	5414	11448	3869	12298	7414	7132	6091	23001	28182	2167
	9015	2448	17062	12103	15834	10073	13037	2452	19000	19451	24229	18901	1622
	8984	1650	20299	12749	7190	5922	10159	4464	12539	20040	36357	24886	4002
	5392			11410	14513	14910		18190	5003	6356	30167	30642	11570
				12169	17235	10554		3806			31478	31714	6054
						16293		10475			21990		7990
						4597		10353			30583		8924
						10181		16880			19237		4449
								6681			25254		3404
								2271			24914		3658
								14613			25952		2016
								12509			22152		1052
											28812		17296
											19961		17655
													8061
Average (T-C)	21782.2	1433.44	19178.7	9232.82	12981	8219.57	13303.3	8466	11303.4	16501.3	24745	28896.1	5672.05
Deviaton	0.446115	0.0341753	0.388869	0.265	0.368903	0.276024	0.391992	0.157738	0.260747	0.27302	0.659779	0.61308	0.151954
Group	Hhip E3→E5
Embryo number	1	2	3	4	5	6	7	8	9	10
Average area (T+C)	43646.1	30926.5	43082.6	32073.5	35344.8	52712.8	42580.8	37663.5	44309.8	34155.1
Electroporated side - Control side (T-C)	36484	8678	21401	1838	2708	4154	21051	23216	13870	4291
	28954	3156	22457	3179	5581	4565	27202	18399	3427	2222
	30411	751	20648	1470	11235	2130	18506	12294	334	3234
	14481	170	12918	3087	4636	1215	20328	7353	14424	1943
	19652	7718	19811	1261	4582	4295	25053	11979	2363	4925
	24886	10884	11888	427	4626	180	18395	2614	941	2713
	20817	7717	16831	722	3444	1755	18219	3598	19190	5841
		12446	16649	111	6059	2518	19286	14370	23110	1362
			12933	532	2624	10013	26237	7821	15972	7056
			1980	2318	5665	10245	34338	5897	16528	790
				2386	5131	10402	21784	9382	12380	8130
				275		3659	33321		5913	1171
						1814	23081		2901	528
						1665	20116		929	4107
						4248	35107		11183
						2877	29126		8540
						6038	27833		6379
						3545	12257		13148
						3986			18938
						2786			20645
						2270			22981
						2969			24810
									12684
Average (T-C)	25097.9	6440	15751.6	1467.17	5117.36	3969.5	23957.8	10629.4	11808.3	3450.93
Deviaton	0.57503	0.208236	0.365614	0.0457439	0.144784	0.0753043	0.562643	0.282219	0.266493	0.101037

## Sheet: Figure 5- panel D
Figure 5
Panel D - RP area
EP/C				Statistics
Control	Noggin	Hhip			Control	Noggin	Hhip
0.599591	0.963977	0.501278		N of embryos	10	5	24
0.761299	0.84147	0.666472		Average	0.8105	0.5485	0.599
0.686096	0.841344	0.632222		SEM	0.04154	0.03299	0.06853
0.982746	0.994968	0.712691
0.845926	0.975384	0.433551		P values
0.852307		0.703588		Control vs. Noggin	ns	>0.9999
0.847423		0.739948		Control vs. Hhip	**	0.0015
0.890067		0.597804		Noggin vs. Hhip	**	0.0013
0.981414		0.739997
0.65766		0.410699
		0.374727
		0.587004
		0.851902
		0.502482
		0.806622
		0.333688
		0.544739
		0.528839
		0.242771
		0.39313
		0.325751
		0.463441
		0.584617
		0.486774
Raw Data
Group	Control GFP
Embryo number	1	2	3	4	5	6	7	8	9	10
Control side (C)	43849	23888	40250	51861	39984	30707	27027	24457	23094	40721
	49269	28330	77630	54498	61799	43610	30972	34056	39247	54166
	62475	35840	65806	61552	68202	64410	37656	45352	53378	57888
	68074	39373	69131	51187	74808	84363	47847	64477	59851	73889
	83240	52633	67230	53691	91931	83034	55480	82150	58398	86024
	62482	50894		33923	89886	90071	51835	99062	72969	72315
	54598	57473			99902	63485	50621	91503	78017	82065
		55195				61356	51665	84650	87698	61941
						59972	55488	85277	95496
						43457	43993		86611
									38975
									28158
									31579
Sum (C)	423987	343626	320047	306712	526512	624465	452584	610984	753471	529009
Electroporated side (EP)	13685	32675	26970	37828	21336	40473	21808	22863	26276	37229
	32668	33960	54018	53550	33392	41225	20546	54491	36484	42666
	53053	33405	43602	46392	44755	74044	34653	56021	47524	53292
	52853	46456	47780	57182	67681	58137	35933	63312	46389	64410
	50284	39879	47213	46103	89846	76565	53669	71564	60432	47816
	51676	40569		60365	87414	63933	45820	66748	58299	53548
		34658			100966	76619	55145	70639	72667	48947
						53254	47426	69684	71168
						47986	48152	68495	72677
							20378		66799
									58687
									48464
									41755
									31846
Sum (EP)	254219	261602	219583	301420	445390	532236	383530	543817	739467	347908
EP/C	0.599591	0.761299	0.686096	0.982746	0.845926	0.852307	0.847423	0.890067	0.981414	0.65766
Group	Noggin
Embryo number	1	2	3	4	5
Control side (C)	28945	37254	19785	48190	67209
	36369	50043	51719	46892	66883
	37186	50819	55362	54855	64076
	36530	61193	78627	52040	52083
	34983	72887	82562	64984	54794
	48405	73838	82920	64617	61544
	49008	83179	89562	69070	47854
	28974	77979	75973	89084	34170
	16080	60695	61672	83909
	27018	57689		79621
	26968	53796
	32454
	30088
	50595
Sum (C)	483603	679372	598182	653262	448613
Electroporated side (EP)	23007	28842	38564	50673	47625
	43051	47657	37178	60178	59329
	44092	41540	44847	63873	57435
	36599	52910	49784	66349	63220
	41431	64710	66530	94758	61103
	34527	67962	66844	70631	68405
	47892	69145	68240	78470	49112
	38144	80537	52480	74631	31341
	58960	64586	42632	60087
	46205	7326	36178	30325
	52274	30972
		15484
Sum (EP)	466182	571671	503277	649975	437570
EP/C	0.963977	0.84147	0.841344	0.994968	0.975384
Group	Hhip
Embryo number	1	2	3	4	5	6	7	8	9	10	11	12	13	14	15	16	17	18	19	20	21	22	23	24
Control side (C)	34292	21142	32183	23162	30874	31576	10480	17317	31010	34091	33732	38019	32292	27530	26993	14883	18612	3291	15414	7211	35543	14734	19055	21163
	40463	28237	38289	33414	53264	38045	20335	29688	35670	28139	29251	42940	42741	33833	43488	24794	19178	16406	37908	13914	55295	29301	39692	47437
	42217	12053	53228	30852	41867	56097	34317	47445	52321	49832	29155	60257	37608	29955	54106	42891	27214	20363	41467	34726	64551	37188	54284	39363
	47564	43726	58722	51842	48355	46072	37381	49611	63014	64185	43263	65184	48913	33791	57835	47550	35763	34078	57243	15163	73125	74871	62445	45389
	47606	80436	67876	67698	48088	44266	40602	51725	65552	63877	37874	66533	53705	41370	64785	51763	30920	38150	65548	48519	67899	70008	76207	31476
	55808	67162		62399	52770	36154	36630	37683	46376	63453	45498	77399	73599	42130	58922	45466	53504	41472	64033	47300	78148	67298	86685	20063
	58782	55854		61162				28866	43299	78382	52875	75707	68258	26900	67073	40745	54215	36608	69624	61613	81714	72099	66747	18482
	63680									65494	57768	64845	63767	33721	67774	33389	57343	36131	51068	51836	73008	76530	86450	12716
	51616									45302	50518	51574	50878	34737	60481	20294	56442	39119	45014	56025	60108	86997	70435
											30979		27949		72105	16598	51839	26150		55726	44741	79704	63118
															49263	14014	37324	18283			22045	78307	49191
															46623	17456	37421				16692	56090	29263
															35939							52104	18482
																						49001
Sum (C)	442028	308610	250298	330529	275218	252210	179745	262335	337242	492755	410913	542458	499710	303967	705387	369843	479775	310051	447319	392033	672869	844232	722054	236089
Electroporated side (EP)	16166	18213	24026	7723	22404	19942	22199	5336	34730	32272	4875	19617	15789	19964	29424	869	24170	10987	13241	18327	22471	7249	14546	7332
	27392	24390	37060	23278	30421	18323	27659	25401	38405	40135	6081	36277	31288	28633	36357	3994	36548	11013	18086	13284	22294	12275	33065	9475
	29301	18342	31960	32270	29380	18151	27617	20735	42695	57103	6953	44942	40816	23121	41258	8205	38982	13442	14635	16768	23740	22776	29426	7763
	33850	34431	34812	40643	20349	25832	29447	23938	48833	60471	23101	34817	36058	30102	63105	10449	32626	19112	19904	16061	42511	20891	38979	18904
	40992	39001	30386	42194	16767	31518	26080	28321	46417	12393	26849	39368	42417	24451	69612	15189	36984	27892	20250	24854	32499	26292	48026	20286
	29743	37427		45882		31854		29504	38478		28484	42231	55869	26467	78930	17651	36811	26049	15953	18183	25256	26687	48140	21733
	44135	33876		43575		31832		23590			30220	51952	68186		80629	21222	31564	26313	6527	22424	15391	45198	52910	19673
											16973	49221	48784		69390	22712	23667	18753		24219	19225	46887	50463	9756
											10444		58767		55708	23121		10406			8729	50219	38797
													27730		44568						7072	53205	33328
																						35421	34445
																						22313
																						21839
Sum (EP)	221579	205680	158244	235565	119321	177452	133002	156825	249558	202374	153980	318425	425704	152738	568981	123412	261352	163967	108596	154120	219188	391252	422125	114922
EP/C	0.501278	0.666472	0.632222	0.712691	0.433551	0.703588	0.739948	0.597804	0.739997	0.410699	0.374727	0.587004	0.851902	0.502482	0.806622	0.333688	0.544739	0.528839	0.242771	0.39313	0.325751	0.463441	0.584617	0.486774

[truncated: 9 more sheets: Figure 5- panel E, Figure 5- panel F, Figure 6- panel D, Figure 6- panel E, Figure 7- panel A, Figure 7- panel B, Figure 7- panel C, Supplementary fig 1, Supplementary fig 2]
